# Supplementary material for: Breed Ancestry, Divergence, Admixture, and Selection Patterns of the Simbra Crossbreed
Source: Front Genet. 2021 Jan 28;11:608650. doi: 10.3389/fgene.2020.608650 (PMC7876384; doi:10.3389/fgene.2020.608650)
Supplement: Supplementary file 1 [file Table_1.xlsx]

## Sheet: Sheet1
Supplementatary Table 1. The annotated genes located in the candidate genomic regions that displayed signatures of positive selection.
1	131669531	131722942	ENSBTAG00000008111	Name=ESYT3
1	131765943	131834001	ENSBTAG00000001497	Name=MRAS
1	131854386	131876744	ENSBTAG00000012850	Name=NME9
1	131883675	131990621	ENSBTAG00000019952	Name=ARMC8
1	132002921	132014620	ENSBTAG00000019949	Name=DBR1
1	132063622	132068263	ENSBTAG00000001451	Name=A4GNT
1	132103024	132129289	ENSBTAG00000015198	Name=DZIP1L
1	132174474	132191685	ENSBTAG00000014589	Name=CLDN18
1	133269145	133310063	ENSBTAG00000008299	Name=IL20RB
1	133269547	133269943	ENSBTAG00000046781	biotype=protein_coding
1	133319427	133395740	ENSBTAG00000018427	Name=NCK1
1	133401649	133439465	ENSBTAG00000003833	Name=SLC35G2
1	133427063	133427245	ENSBTAG00000048305	biotype=protein_coding
2	126676550	126727482	ENSBTAG00000008766	Name=SLC9A1
2	126799591	126807056	ENSBTAG00000018413	Name=TENT5B
2	126844577	126857428	ENSBTAG00000019252	Name=KDF1
2	126860368	126873806	ENSBTAG00000004416	Name=NUDC
2	126892710	126894458	ENSBTAG00000014848	Name=NR0B2
2	126904071	126910834	ENSBTAG00000014849	Name=GPATCH3
2	126911037	126920480	ENSBTAG00000014850	Name=GPN2
2	126929535	126930878	ENSBTAG00000009223	Name=SFN
2	126937974	126964887	ENSBTAG00000046672	Name=ZDHHC18
2	126983130	126992474	ENSBTAG00000009796	Name=PIGV
2	127000106	127066994	ENSBTAG00000001024	Name=ARID1A
2	127164652	127202531	ENSBTAG00000014447	Name=RPS6KA1
2	127251767	127255331	ENSBTAG00000038104	Name=HMGN2
2	127266788	127295155	ENSBTAG00000003235	Name=DHDDS
2	127299734	127310992	ENSBTAG00000040497	Name=LIN28A
2	127356739	127362422	ENSBTAG00000009631	Name=ZNF683
2	127370017	127395010	ENSBTAG00000005629	Name=CRYBG2
2	127396373	127397972	ENSBTAG00000005628	Name=CD52
2	127406823	127429124	ENSBTAG00000009581	Name=UBXN11
2	127429585	127431204	ENSBTAG00000009580	Name=SH3BGRL3
2	127433456	127463144	ENSBTAG00000009579	Name=CEP85
2	127471498	127483325	ENSBTAG00000039276	biotype=protein_coding
2	127488535	127499030	ENSBTAG00000026638	Name=CATSPER4
2	127502997	127504663	ENSBTAG00000047148	biotype=protein_coding
2	127507867	127517515	ENSBTAG00000019399	Name=CNKSR1
2	127523710	127524790	ENSBTAG00000009562	Name=ZNF593
2	127530913	127533980	ENSBTAG00000013131	Name=FAM110D
2	127561537	127569228	ENSBTAG00000001513	Name=PDIK1L
2	127615050	127630608	ENSBTAG00000005085	Name=TRIM63
2	127638455	127645772	ENSBTAG00000006355	Name=SLC30A2
2	127647571	127665188	ENSBTAG00000006349	Name=EXTL1
2	127684837	127720396	ENSBTAG00000005105	Name=PAFAH2
2	127773927	127779431	ENSBTAG00000013761	Name=STMN1
2	127813023	127818513	ENSBTAG00000021787	Name=PAQR7
2	127821034	127833467	ENSBTAG00000021786	Name=AUNIP
2	127834362	127849364	ENSBTAG00000021781	Name=MTFR1L
2	127851648	127869417	ENSBTAG00000021778	Name=SELENON
2	127888646	128008111	ENSBTAG00000003069	Name=MAN1C1
2	128078919	128103312	ENSBTAG00000001050	Name=LDLRAP1
2	128137418	128203726	ENSBTAG00000002988	Name=MACO1
2	128213651	128254607	ENSBTAG00000001297	biotype=protein_coding
2	128256214	128272007	ENSBTAG00000001296	Name=TMEM50A
2	128302962	128306994	ENSBTAG00000015222	Name=RSRP1
2	128320057	128325052	ENSBTAG00000001651	Name=SYF2
3	32003756	32020661	ENSBTAG00000006441	Name=ATP5PB
3	32020914	32030445	ENSBTAG00000014102	Name=WDR77
3	32047399	32059347	ENSBTAG00000005973	Name=OVGP1
3	32072511	32081233	ENSBTAG00000034841	biotype=protein_coding
3	32146184	32162561	ENSBTAG00000023535	biotype=protein_coding
3	32183907	32203685	ENSBTAG00000000259	Name=CHIA
3	32269408	32284496	ENSBTAG00000013578	Name=CHI3L2
3	32321550	32337248	ENSBTAG00000020172	Name=DENND2D
3	32339827	32376260	ENSBTAG00000020169	Name=CEPT1
3	32376402	32404442	ENSBTAG00000009888	Name=DRAM2
3	32512635	32532412	ENSBTAG00000012659	Name=LRIF1
3	32598408	32637230	ENSBTAG00000006466	Name=CD53
3	32851233	32852963	ENSBTAG00000047879	Name=KCNA3
3	32942122	32945611	ENSBTAG00000015459	Name=KCNA2
3	33033625	33035163	ENSBTAG00000008322	Name=KCNA10
3	33055570	33066374	ENSBTAG00000010565	Name=CYM
3	33081437	33086434	ENSBTAG00000010560	Name=PROK1
3	33134982	33139308	ENSBTAG00000014970	Name=LAMTOR5
3	33152578	33183100	ENSBTAG00000015380	Name=SLC16A4
3	33200771	33203515	ENSBTAG00000012555	Name=RBM15
3	33302949	33325104	ENSBTAG00000007352	Name=KCNC4
3	33337960	33373481	ENSBTAG00000001981	Name=SLC6A17
3	33424621	33426233	ENSBTAG00000016389	Name=UBL4B
3	33469022	33478299	ENSBTAG00000020966	Name=ALX3
3	33482961	33503780	ENSBTAG00000020964	Name=STRIP1
3	33513768	33556281	ENSBTAG00000018893	Name=AHCYL1
3	33607139	33621030	ENSBTAG00000000283	Name=CSF1
3	33749803	33757985	ENSBTAG00000001845	biotype=protein_coding
3	33768050	33770824	ENSBTAG00000001842	Name=GSTM3
3	33782528	33800900	ENSBTAG00000031788	biotype=protein_coding
3	33805754	33816442	ENSBTAG00000017765	Name=GSTM1
3	33824401	33834874	ENSBTAG00000016472	biotype=protein_coding
3	33837048	33846061	ENSBTAG00000012692	biotype=protein_coding
3	33874019	33880598	ENSBTAG00000037673	Name=GSTM1
5	56003067	56011109	ENSBTAG00000016912	Name=TSFM
5	56011340	56018873	ENSBTAG00000016910	Name=EEF1AKMT3
5	56019430	56023032	ENSBTAG00000016908	Name=METTL1
5	56024278	56029202	ENSBTAG00000016906	Name=CYP27B1
5	56032639	56035777	ENSBTAG00000016904	Name=MARCH9
5	56039291	56042258	ENSBTAG00000007160	Name=CDK4
5	56042459	56045159	ENSBTAG00000007158	Name=TSPAN31
5	56051446	56062903	ENSBTAG00000007156	Name=AGAP2
5	56070693	56104924	ENSBTAG00000007152	Name=OS9
5	56179509	56186416	ENSBTAG00000004494	Name=B4GALNT1
5	56190025	56197400	ENSBTAG00000003942	Name=PIP4K2C
5	56201577	56205117	ENSBTAG00000018002	Name=DTX3
5	56205533	56212752	ENSBTAG00000018003	Name=ARHGEF25
5	56214540	56219323	ENSBTAG00000023289	Name=SLC26A10
5	56217962	56220534	ENSBTAG00000047374	biotype=protein_coding
5	56233023	56258780	ENSBTAG00000021336	Name=KIF5A
5	56262302	56275883	ENSBTAG00000010624	Name=DCTN2
5	56276101	56281781	ENSBTAG00000010616	Name=MBD6
5	56285008	56289214	ENSBTAG00000031544	Name=DDIT3
5	56289163	56307931	ENSBTAG00000018405	Name=MARS
5	56313933	56321238	ENSBTAG00000018403	Name=ARHGAP9
5	56321395	56331773	ENSBTAG00000006631	Name=GLI1
5	56334244	56335809	ENSBTAG00000006599	Name=INHBE
5	56340056	56350443	ENSBTAG00000019084	Name=INHBC
5	56477490	56522167	ENSBTAG00000018361	Name=R3HDM2
5	56524691	56530822	ENSBTAG00000018358	Name=STAC3
5	56537021	56539323	ENSBTAG00000031503	Name=NDUFA4L2
5	56539303	56544574	ENSBTAG00000031500	Name=SHMT2
5	56548139	56556988	ENSBTAG00000047650	Name=NXPH4
5	56562309	56641157	ENSBTAG00000010830	Name=LRP1
5	56658077	56670842	ENSBTAG00000006335	Name=STAT6
5	56672011	56677995	ENSBTAG00000006324	Name=NAB2
5	56697178	56705119	ENSBTAG00000014659	Name=NEMP1
5	56712795	56738762	ENSBTAG00000014655	Name=MYO1A
5	56744605	56748242	ENSBTAG00000021807	Name=TAC3
5	56764459	56766582	ENSBTAG00000038498	Name=ZBTB39
5	56773336	56775425	ENSBTAG00000039157	Name=GPR182
9	98016582	98064203	ENSBTAG00000001271	Name=PLG
9	98162838	98232658	ENSBTAG00000020079	Name=MAP3K4
9	98239672	98376380	ENSBTAG00000007668	Name=AGPAT4
9	98421510	99568077	ENSBTAG00000018996	Name=PRKN
9	99649026	100180707	ENSBTAG00000011106	Name=PACRG
9	100279908	100281548	ENSBTAG00000037598	biotype=protein_coding
9	100370037	100480357	ENSBTAG00000011593	Name=QKI
9	101942117	101966174	ENSBTAG00000015485	Name=C9H6orf118
9	101987619	102068801	ENSBTAG00000007758	Name=PDE10A
9	102132404	102133397	ENSBTAG00000046733	biotype=protein_coding
9	102666696	102676022	ENSBTAG00000018681	Name=TBXT
9	102827388	102842498	ENSBTAG00000002993	Name=SFT2D1
9	102880277	102893601	ENSBTAG00000027879	Name=MPC1
9	102918982	103074109	ENSBTAG00000021741	Name=RPS6KA2
9	103275249	103292877	ENSBTAG00000014494	Name=RNASET2
9	103355965	103381325	ENSBTAG00000014495	Name=FGFR1OP
9	103460841	103461953	ENSBTAG00000014496	Name=CCR6
9	103476875	103477813	ENSBTAG00000014497	Name=GPR31
9	103491712	103514114	ENSBTAG00000026133	biotype=protein_coding
9	103520047	103528856	ENSBTAG00000031481	Name=TTLL2
9	103537640	103558407	ENSBTAG00000014498	Name=UNC93A
9	103847559	103927133	ENSBTAG00000005557	Name=AFDN
9	103936143	103982549	ENSBTAG00000007694	biotype=protein_coding
9	103990962	104002032	ENSBTAG00000014062	Name=FRMD1
9	104037187	104038104	ENSBTAG00000047235	biotype=protein_coding
9	104124502	104134436	ENSBTAG00000031532	Name=DACT2
9	104268693	104380527	ENSBTAG00000013176	Name=SMOC2
9	104735657	104760261	ENSBTAG00000018810	Name=THBS2
9	104927415	105066196	ENSBTAG00000009620	Name=WDR27
9	105073006	105075610	ENSBTAG00000003925	Name=C9H6orf120
9	105074687	105089466	ENSBTAG00000003929	Name=PHF10
9	105105497	105128175	ENSBTAG00000000916	Name=TCTE3
9	105128747	105157156	ENSBTAG00000000918	Name=ERMARD
15	24093189	24165578	ENSBTAG00000005710	Name=NCAM1
15	24209210	24254092	ENSBTAG00000010008	Name=TTC12
15	24284192	24291480	ENSBTAG00000010855	Name=ANKK1
15	24303204	24316174	ENSBTAG00000010860	Name=DRD2
15	24578867	24588568	ENSBTAG00000017650	Name=TMPRSS5
15	24616731	24652072	ENSBTAG00000020066	Name=ZW10
15	24660852	24661502	ENSBTAG00000039149	Name=CLDN25
15	24669574	24733111	ENSBTAG00000002323	Name=USP28
15	24774060	24815850	ENSBTAG00000031330	Name=HTR3B
15	24838867	24851695	ENSBTAG00000010791	Name=HTR3A
15	24917133	25116350	ENSBTAG00000011266	Name=ZBTB16
15	24946855	24948115	ENSBTAG00000046254	biotype=protein_coding
19	55749013	55765934	ENSBTAG00000001998	Name=ST6GALNAC1
19	55803307	55822126	ENSBTAG00000015255	Name=ST6GALNAC2
19	55841228	55844057	ENSBTAG00000039607	Name=PRCD
19	55846583	55855228	ENSBTAG00000005556	Name=CYGB
19	55893571	55902692	ENSBTAG00000003436	Name=RHBDF2
19	55904213	55905449	ENSBTAG00000039119	biotype=protein_coding
19	55917180	55918416	ENSBTAG00000014682	Name=AANAT
19	55928561	55977738	ENSBTAG00000020115	Name=UBE2O
19	55978951	55981068	ENSBTAG00000008507	Name=SPHK1
19	56015760	56041651	ENSBTAG00000030172	Name=PRPSAP1
19	56046985	56069383	ENSBTAG00000030173	Name=QRICH2
19	56072684	56078553	ENSBTAG00000013792	Name=UBALD2
19	56112050	56167541	ENSBTAG00000016240	Name=RNF157
19	56171932	56175103	ENSBTAG00000007916	Name=FOXJ1
19	56190846	56208380	ENSBTAG00000007910	Name=EXOC7
19	56208460	56212672	ENSBTAG00000007906	Name=ZACN
19	56214821	56217283	ENSBTAG00000024910	Name=GALR2
19	56222967	56247688	ENSBTAG00000009228	Name=SRP68
19	56256889	56274684	ENSBTAG00000010517	Name=EVPL
19	56275538	56279838	ENSBTAG00000010509	Name=CDK3
19	56279922	56300266	ENSBTAG00000044038	Name=TEN1
19	56300413	56321456	ENSBTAG00000030174	Name=ACOX1
19	56326151	56347610	ENSBTAG00000030175	Name=FBF1
19	56353577	56358119	ENSBTAG00000022009	Name=MRPL38
19	56359579	56363139	ENSBTAG00000022006	Name=TRIM65
19	56373299	56377735	ENSBTAG00000018920	Name=TRIM47
19	56394188	56401350	ENSBTAG00000008634	Name=WBP2
19	56402887	56418246	ENSBTAG00000013556	Name=UNC13D
19	56418224	56450260	ENSBTAG00000016287	Name=UNK
19	56453856	56455637	ENSBTAG00000024909	Name=H3F3B
19	56465683	56472219	ENSBTAG00000014964	Name=GALK1
19	56472338	56506801	ENSBTAG00000018169	Name=ITGB4
19	56516132	56549649	ENSBTAG00000011717	Name=SAP30BP
19	56550486	56580017	ENSBTAG00000011715	Name=RECQL5
19	56560582	56562005	ENSBTAG00000047510	Name=SMIM6
19	56566599	56573547	ENSBTAG00000010758	Name=SMIM5
19	56580039	56586212	ENSBTAG00000011713	biotype=protein_coding
19	56619444	56644116	ENSBTAG00000020067	Name=LLGL2
19	56657194	56663680	ENSBTAG00000000824	Name=TSEN54
19	56666537	56679122	ENSBTAG00000007220	Name=CASKIN2
19	56679702	56697953	ENSBTAG00000007217	Name=TMEM94
19	56754112	56818424	ENSBTAG00000004736	Name=GRB2
19	56842382	56853762	ENSBTAG00000000202	Name=SLC25A19
19	56855652	56859258	ENSBTAG00000030168	Name=MIF4GD
19	56859683	56862920	ENSBTAG00000016133	Name=MRPS7
19	56863207	56877029	ENSBTAG00000016128	Name=GGA3
19	56877689	56905608	ENSBTAG00000016126	Name=NUP85
19	56923424	56931160	ENSBTAG00000030169	Name=SUMO2
19	56938745	56953081	ENSBTAG00000030170	Name=JPT1
19	56955613	56957740	ENSBTAG00000011527	Name=NT5C
19	56957747	56972759	ENSBTAG00000014799	Name=ARMC7
19	56975975	56985432	ENSBTAG00000001110	Name=SLC16A5
19	56993408	56999724	ENSBTAG00000026645	biotype=protein_coding
19	57008161	57020015	ENSBTAG00000021231	Name=KCTD2
19	57020084	57024849	ENSBTAG00000021227	Name=ATP5PD
19	57040855	57047924	ENSBTAG00000003303	Name=MRPL58
19	57053365	57064917	ENSBTAG00000039466	Name=CDR2L
19	57076159	57097117	ENSBTAG00000010809	Name=HID1
19	57097872	57105114	ENSBTAG00000040111	Name=OTOP3
19	57112192	57121003	ENSBTAG00000021257	Name=OTOP2
19	57122385	57126123	ENSBTAG00000017252	Name=USH1G
19	57139506	57139865	ENSBTAG00000017248	biotype=protein_coding
19	57141972	57157895	ENSBTAG00000017242	Name=FADS6
19	57164031	57175524	ENSBTAG00000006525	Name=FDXR
19	57194107	57204958	ENSBTAG00000040042	Name=GRIN2C
19	57238648	57263608	ENSBTAG00000011389	Name=TMEM104
19	57264601	57269361	ENSBTAG00000011387	Name=NAT9
19	57270436	57287588	ENSBTAG00000011382	Name=SLC9A3R1
19	57289296	57398998	ENSBTAG00000008092	Name=RAB37
19	57328131	57334739	ENSBTAG00000002773	biotype=protein_coding
19	57437658	57439771	ENSBTAG00000004690	Name=CD300E
19	57472339	57477414	ENSBTAG00000046693	biotype=protein_coding
19	57500202	57504157	ENSBTAG00000024901	biotype=protein_coding
19	57552926	57556471	ENSBTAG00000008328	biotype=protein_coding
19	57567606	57577938	ENSBTAG00000008327	Name=CD300LB
19	57604425	57621461	ENSBTAG00000000812	Name=CD300A
19	57642755	57655943	ENSBTAG00000018663	Name=GPRC5C
20	21948512	21948937	ENSBTAG00000026505	biotype=protein_coding
20	22033857	22098038	ENSBTAG00000012124	Name=GPBP1
20	22138978	22139421	ENSBTAG00000047548	biotype=protein_coding
20	22299385	22323643	ENSBTAG00000014248	Name=MIER3
20	22333030	22341398	ENSBTAG00000013426	Name=SETD9
20	22360764	22435963	ENSBTAG00000013790	Name=MAP3K1
20	23007391	23117580	ENSBTAG00000001001	Name=ANKRD55
21	56629747	56773304	ENSBTAG00000000838	Name=CCDC88C
21	56800878	56835145	ENSBTAG00000005040	Name=PPP4R3A
21	56883745	56886411	ENSBTAG00000018708	biotype=protein_coding
21	56887882	57008398	ENSBTAG00000018709	Name=CATSPERB
21	57075109	57117586	ENSBTAG00000003375	Name=TC2N
21	57153110	57246389	ENSBTAG00000018123	Name=FBLN5
21	57300674	57331304	ENSBTAG00000026953	biotype=protein_coding
21	57347865	57381142	ENSBTAG00000005786	Name=ATXN3
21	57388583	57395511	ENSBTAG00000015156	Name=NDUFB1
21	57395846	57429002	ENSBTAG00000010227	Name=CPSF2
21	57596461	57783306	ENSBTAG00000006620	Name=SLC24A4
21	57859148	57953844	ENSBTAG00000010416	Name=RIN3
21	57965316	58004541	ENSBTAG00000046979	Name=LGMN
21	58070189	58098924	ENSBTAG00000004598	Name=GOLGA5
21	58163028	58176319	ENSBTAG00000009836	Name=CHGA
21	58182391	58347037	ENSBTAG00000009845	Name=ITPK1
21	58404957	58407259	ENSBTAG00000031885	Name=TMEM251
21	58416951	58424787	ENSBTAG00000046990	Name=GON7
21	58424917	58441795	ENSBTAG00000004310	Name=UBR7
21	58455752	58541454	ENSBTAG00000046185	Name=BTBD7
23	38952210	39043167	ENSBTAG00000009055	Name=RNF144B
23	39133610	39165303	ENSBTAG00000012865	Name=DEK
23	39166819	39204690	ENSBTAG00000014608	Name=KDM1B
23	39209390	39232415	ENSBTAG00000019300	Name=TPMT
23	39239186	39240382	ENSBTAG00000012087	Name=NHLRC1
23	39404303	39501810	ENSBTAG00000019217	Name=KIF13A
23	39534812	39605632	ENSBTAG00000017128	Name=NUP153
23	39611984	39619623	ENSBTAG00000017118	Name=FAM8A1
23	39646543	39781557	ENSBTAG00000016924	Name=CAP2
23	39835982	39846198	ENSBTAG00000015396	Name=RBM24
23	39906665	39927833	ENSBTAG00000020559	Name=STMND1
